# Supplementary material for: Generation of Polyclonal Antibodies Against Sabin Poliovirus D- and H-Antigens and Their Application in ELISA
Source: Vaccines (Basel). 2025 Sep 30;13(10):1022. doi: 10.3390/vaccines13101022 (PMC12568119; doi:10.3390/vaccines13101022)
Supplement: Supplementary file 1 [file vaccines-13-01022-s001.zip]

Archive with 4 entries (4 files):
- Supplemental Figure S1.png
- Supplemental Figure S2.png
- Supplemental Figure S3.png
- Supplementary materials.pdf
